# Supplementary material for: High Corticosterone Affects Somite Development During Early Avian Embryogenesis
Source: Biomolecules. 2026 Jul 11;16(7):1014. doi: 10.3390/biom16071014 (PMC13406671; doi:10.3390/biom16071014)
Supplement: Supplementary file 1 [file biomolecules-16-01014-s001.zip]

Archive with 4 entries (4 files):
- Suppl. Figure S1.png
- supplementary material.pdf
- Supplementary table S1.pdf
- video.mp4
